# Supplementary material for: Improving Machine Learning Diabetes Prediction Models for the Utmost Clinical Effectiveness
Source: J Pers Med. 2022 Nov 14;12(11):1899. doi: 10.3390/jpm12111899 (PMC9698354; doi:10.3390/jpm12111899)
Supplement: Supplementary file 1 [file jpm-12-01899-s001.zip]

Archive with 1 entries (1 files):
- jpm-1954553-Supplementary.pdf
